# Supplementary material for: Urinary Phosphorus Excretion and Cardiovascular Outcomes in Patients with Pre-Dialysis Chronic Kidney Disease: The KNOW-CKD Study
Source: Nutrients. 2023 May 10;15(10):2267. doi: 10.3390/nu15102267 (PMC10220543; doi:10.3390/nu15102267)
Supplement: Supplementary file 1 [file nutrients-15-02267-s001.zip]

Archive with 1 entries (1 files):
- nutrients-2323092-supplementary.pdf
